# Supplementary material for: The Moderating Role of Demographic Variables in the Effect of Health Literacy on Anti-Vaccination Sentiment
Source: Vaccines (Basel). 2026 Jun 30;14(7):582. doi: 10.3390/vaccines14070582 (PMC13417068; doi:10.3390/vaccines14070582)
Supplement: Supplementary file 1 [file vaccines-14-00582-s001.zip]

Archive with 1 entries (1 files):
- vaccines-4392328-supplementary.pdf
